# Supplementary material for: Seasonal Dynamics of Microbial Communities in PM2.5 and PM10 from a Pig Barn
Source: Animals (Basel). 2025 Apr 12;15(8):1116. doi: 10.3390/ani15081116 (PMC12024127; doi:10.3390/ani15081116)
Supplement: Supplementary file 1 [file animals-15-01116-s001.zip]

Archive with 1 entries (1 files):
- animals-3519639-supplementary.pdf
